# Supplementary material for: Recurring large deletion in DRC1 (CCDC164) identified as causing primary ciliary dyskinesia in two Asian patients
Source: Mol Genet Genomic Med. 2019 Jul 4;7(8):e838. doi: 10.1002/mgg3.838 (PMC6687623; doi:10.1002/mgg3.838)
Supplement: Supplementary file 1 [file MGG3-7-e838-s001.xlsx]

## Sheet: Supple Table 1
Table S1 PCR primers for targeted resequencing
Gene	sense primer		antisense primer		size (bp)	PCR reaction
DNAH11	DNAH11_26-28_s	AATCTTGGCATGACTAATAGGCAG	DNAH11_26-28_as	AATACCTGCTACCCTCATACAGTC	4897	Multiplex 1
DNAH11	DNAH11_29-30_s	TGTCTGGAGCCTGCATAGAGTTCA	DNAH11_29-30_as	TTGGGAAGCATTCTAACTCAGTAC	4681	Multiplex 1
DNAH11	DNAH11_40-42_s	TACACTGAGCACCTGTTCTGTGAG	DNAH11_40-42_as	ACTGCTAATACCTTCAAGTGAGCA	5890	Multiplex 1
DNAH11	DNAH11_43-44_s	ACTATAGGTGCTACTAAGTCATGC	DNAH11_43-44_as	TCCTGGGAATAGTGTGTGAGACTG	4785	Multiplex 1
DNAH11	DNAH11_10-14_s	GCAGTCATGGTGACTGGCACATCT	DNAH11_10-14_as	GCATTCACAAGCCTAGATGAGTGC	4444	Multiplex 2
DNAH11	DNAH11_49-51_s	GCATACATTCAGTAGCATACAGTG	DNAH11_49-51_as	TTGCACAGTCTGTGCACTACATGA	4097	Multiplex 2
DNAH11	DNAH11_59-61_s	ATCAGTGGCATCACCTGAGGAGAC	DNAH11_59-61_as	TAATGCTGGACTAGGATGAGTGGT	4495	Multiplex 2
DNAH11	DNAH11_75-76_s	CCGTAATAGCATTCTACTACAGTG	DNAH11_75-76_as	ACTCTTGCCTGTGCCAACCTAGTG	4470	Multiplex 2
DNAH11	DNAH11_77-79_s	TCAGTAGGTAACTGTGTATTGAGC	DNAH11_77-79_as	GAAGGAGAGTGCAGTGAGGACAGT	4621	Multiplex 2
DNAH11	DNAH11_1-2_s	TAGTCAAGGTAAGAGATTAGCACG	DNAH11_1-2_as	CGGCCTTGGCAGGACTACACTGAT	3392	Multiplex 3
DNAH11	DNAH11_3-5_s	TTAATCCTCTGGGATGCCACCTAG	DNAH11_3-5_as	AGGGTTGGGACAGGAATTCAGATC	3694	Multiplex 3
DNAH11	DNAH11_31-32_s	AGGGTAGAGGGTCAGTCCAGTGCA	DNAH11_31-32_as	TTGAGGTGTGATTTCTGCTTCATG	3944	Multiplex 3
DNAH11	DNAH11_37-39_s2	TATGTGCTGGCATCTAGGCAGAAG	DNAH11_37-39_as	CAGCCAGATATCTTATTCCACAGT	3703	Multiplex 3
DNAH11	DNAH11_7-8_s	TTCATGTGGCACACGTCAGCCAGT	DNAH11_7-8_as	GAACTGCAGGGATGCTCACAGGTA	3026	Multiplex 4
DNAH11	DNAH11_33-34_s	GGTGGCTGACATGCTAAACATGGT	DNAH11_33-34_as	CCATCAAACGTAAGTGCCAGCTGT	3055	Multiplex 4
DNAH11	DNAH11_47-48_s	AAGAGAACTGAGAGACCAGGCCAT	DNAH11_47-48_as	CAGTCTCAGCTGAGTCCAGATGCG	3203	Multiplex 4
DNAH11	DNAH11_63_s	AATGGAGAGCAGCCAGGCTGACAT	DNAH11_63_as	AGTCCTGGAAATCAGGAGGTCTGA	3142	Multiplex 4
DNAH11	DNAH11_80-82_s	GCAGCTACTGCACGTGCTTAGACT	DNAH11_80-82_as	TATGCACAGACCTGTCTGTATGCT	3289	Multiplex 4
DNAH11	DNAH11_15-18_s	TCTGAAGGACCAGTTTGACAGATC	DNAH11_15-18_as	ACTAGGGCACTTCTTGACTGACAG	2637	Multiplex 5
DNAH11	DNAH11_23-24_s	CCCTTCATTCTTTCGGATGTCATG	DNAH11_23-24_as	CAGCATGAAACAGGTAATGCCTCA	2632	Multiplex 5
DNAH11	DNAH11_52-54_s	AAGGGTTAGGGTGAAGGTAGCGTC	DNAH11_52-54_as	TTTCTGCAAATCCGTACCGTGCAG	2777	Multiplex 5
DNAH11	DNAH11_64-65_s	ATGAAGTGCCTGAGCAAGATACTG	DNAH11_64-65_as	ACCTGACCTTTCACACATTCATAG	2980	Multiplex 5
DNAH11	DNAH11_67-68_s	AGATTCTTCCTGTGGTTCATGATG	DNAH11_67-68_as	TCCTTACTGGGTACACCGATGGCT	2970	Multiplex 5
DNAH11	DNAH11_19-20_s	CAGTGCCAGTGAATCAGCCTGTAC	DNAH11_19-20_as	AGGTAAGGGCTCTGTCAGCCGCAT	2582	Multiplex 6
DNAH11	DNAH11_21-22_s	CAACAAAGAGCAGCTTGAGCACAG	DNAH11_21-22_as	CTTCAGAGGGCATACGGCTATGCA	2520	Multiplex 6
DNAH11	DNAH11_35_s	CTCTCAGCAATGCAAGAGATCAGC	DNAH11_35_as	AAGTGCATACATTGGCAGAGTACT	2185	Multiplex 6
DNAH11	DNAH11_36_s	ACGTTGCTGTGAATAGCAATTGTC	DNAH11_36_as	GTTGCAACTGTGGTATTCTGATGC	2265	Multiplex 6
DNAH11	DNAH11_66_s	GCAGACAAGGATTTGCAGTTACAG	DNAH11_66_as	CTAGTCACAACTAGCTACCAGGTC	2313	Multiplex 6
DNAH11	DNAH11_6_s	GCAAAATGGAATCTCATGGAGATC	DNAH11_6_as	ATACCCTCTGGTACTGTGAACATG	1942	Multiplex 7
DNAH11	DNAH11_25_s2	GGAGTGTCTTAGATTCTCCACGTA	DNAH11_25_as3	GGATGACCCTAAAGGACAGTGCTA	1588	Multiplex 7
DNAH11	DNAH11_45_s	AGTGACTGGACCAGATCATCCTAG	DNAH11_45_as	TCACTAGGCATTCTTATAGCTGAG	1734	Multiplex 7
DNAH11	DNAH11_62_s	AGATACCATAGTGAGGAGTCTCAC	DNAH11_62_as	AATTATCTAGCAGCCATCCTGAGT	1778	Multiplex 7
DNAH11	DNAH11_74_s	CCAACTACCAAGCTATAACCTGTA	DNAH11_74_as	GTCAGAGATACTAGTGTGCCACAT	1568	Multiplex 7
DNAH11	DNAH11_9_s	ACTGAGGGATGCTAAACGCACGCT	DNAH11_9_as	GTTTGGCACTGCCATTCTCAATGA	1519	Multiplex 8
DNAH11	DNAH11_46_s	CCAGGCTAAGGCATTGGTCCCGAT	DNAH11_46_as	ATTGACTGGCCTTCCGACATCAGC	1249	Multiplex 8
DNAH11	DNAH11_55_s	CCCTCTGAAGCACACAGGAGCTGA	DNAH11_55_as	AGAAGCAAGCAGTGCGTGGCTACG	1376	Multiplex 8
DNAH11	DNAH11_56_s	AAAATGAGGGAGATGTGACTCTGC	DNAH11_56_as	ACTCCTGCAAGTTAGAGGCATCGC	1444	Multiplex 8
DNAH11	DNAH11_57_s	AGGCAAGGAGCATTCATGTCGTCA	DNAH11_57_as	ATACAGAATGCCAGGGCCTCGATC	1099	Multiplex 8
DNAH11	DNAH11_58_s	TGTGGTCTAGGTTACTAAGCTAGC	DNAH11_58_as	ATGCTAGTGATGAACACAGCTTAC	1034	Multiplex 8
GAS8	GAS8_5-8_s	TCTTGAGCCCTCCAGAATTAGCTG	GAS8_5-8_as	CACCCCTACCACTCACTGCGAATC	4540	Multiplex 9
GAS8	GAS8_10-11_s	GTAGGTGGTGTTTAGTGACCAGTC	GAS8_10-11_as	TTACCCTCATGCACACACGCTATG	4293	Multiplex 9
CCDC65	CCDC65_3-4_s3	GCTACATCACTGCAAATGTTAGTC	CCDC65_3-4_as3	ACTCCATACCCAAACCTAGGTCTG	4632	Multiplex 9
CCDC65	CCDC65_7-8_s	GACCTCTGTACTAAACTATGCTAC	CCDC65_7-8_as	GGTGCAGTATGACGTGGAGCTGAT	4032	Multiplex 9
DRC1	DRC1_5-7_s	AATTGCTCAGCTAGGACACTCTAG	DRC1_5-7_as	TGGCTTCCAGACCTCTGTAGCATC	3675	Multiplex 9
DRC1	DRC1_15-17_s	GCCTTGTGATCAGAGTAATGGTCA	DRC1_15-17_as	GCAGAGGCAGCAGTTCTCTAGGCT	3333	Multiplex 10
GAS8	GAS8_3-4_s2	CATTTGTCGTTGTGCCGAGGCACT	GAS8_3-4_as2	GATCAGATCAGGACCTAGCAGCTA	4171	Multiplex 10
DRC1	DRC1_4_s	ATTGCAGGATGTTTAAGCTGTGAC	DRC1_4_as	CCCTGCATCTATGGTCAAATGACT	2843	Multiplex 10
DRC1	DRC1_11-13_s	GAGACTATATAGCCACTTGCTAGA	DRC1_11-13_as	TGCTACTCAAAGACAGCACTGTGC	2780	Multiplex 10
DRC1	DRC1_1_s	TGATTGCAGGTTGGTATCCTGTAT	DRC1_1_as	ATGATCCATTACTTCAGCACTGGC	2674	Multiplex 11
GAS8	GAS8_2_s	CTTGTGGTTGTCACAACCGATCGT	GAS8_2_as	TCCATCCAGCAGCTCCAGACATCT	2561	Multiplex 11
DRC1	DRC1_14_s	GAGATGAATGACAAGCTGCAGAGA	DRC1_14_as	ACAGCACTTGAATTCAGTCATGTC	2509	Multiplex 11
DRC1	DRC1_2_s	ATGTCCTGTGCACATATAAGCCTG	DRC1_2_as	CAGATGATCAAAGGCACAGAGCAG	2101	Multiplex 11
DRC1	DRC1_9-10_s	CTGTTAGCAGTGAGATGGTGAGCT	DRC1_9-10_as	ATATACAGACTATCTCAGGGTAGC	2035	Multiplex 11
CCDC65	CCDC65_5-6_s	AATGCTCAAGGCTACTAGAAGTAG	CCDC65_5-6_as	AATGTAAGGGGGAGCTCAACGCAG	2018	Multiplex 12
CCDC65	CCDC65_1-2_s	ATCTAACCCTTGAACCTTCCACGA	CCDC65_1-2_as	CCCAAGAGCATAAGGATGGCTGAT	1985	Multiplex 12
GAS8	GAS8_1a_s	GTTTGCATCCAAGTTCCTACCTAG	GAS8_1a_as	TCTGTCTGATGTCTGATGCTTCCT	1909	Multiplex 12
DRC1	DRC1_3_s	GTGTCAGTCACTTGGAGATCTGCT	DRC1_3_as	TGCCACCTTTACACATAACACTGA	1883	Multiplex 12
GAS8	GAS8_9_s	CAGTTTTACTGGCTGGCAGGTAGC	GAS8_9_as	AATGACCCTCACAGGCCACGACTG	1406	Multiplex 12
DRC1	DRC1_8_s	GGGTCTGGCGGAAGTTAGCAGAGT	DRC1_8_as	TACCTTTCAGTGAGCCACGGTATC	1398	Multiplex 12
DNAH11	DNAH11_71-73_s	ATTCTTCCAGGATCTGGAGTATCT	DNAH11_71-73_as	AGCTAGCAGAGCTTGCTGTGGATG	4775	Single 1
DNAH11	DNAH11_69-70_s	TGTGTTAGTATGGACTGCCGCATG	DNAH11_69-70_as	AGATACTCCAGATCCTGGAAGAAT	3945	Single 2
GAS8	GAS8_1b_s	GGTGACATAGATGGTTGTATGTAG	GAS8_1b_as	GTAGAGGGATCTCTAGCCACTCTG	1314	Single 3
